# Supplementary material for: Reduction of primary graft dysfunction using cytokine adsorption during organ preservation and after lung transplantation
Source: Nat Commun. 2022 Jul 26;13:4173. doi: 10.1038/s41467-022-31811-5 (PMC9325745; doi:10.1038/s41467-022-31811-5)
Supplement: Supplementary file 5 — Source Data [file 41467_2022_31811_MOESM5_ESM.xlsx]

## Sheet: Figure Source Data
			TNF-a		IL-10		IL-1b		IL-8		IL-6		IL-12		IFN-a		IFN-y		IL-4
Figure 2a			Mean	St. Dev	Mean	St. Dev	Mean	St. Dev	Mean	St. Dev	Mean	St. Dev	Mean	St. Dev	Mean	St. Dev	Mean	St. Dev	Mean	St. Dev
		Time
		Before LPS	103.355	145.321	0	0	96.8125	180.716	0.594167	0.699577	6.7225	4.35129	120.698	76.9356	0.751667	2.01208	0	0	0.8275	1.77778
		60 min after LPS	15170.8	14313.2	965.423	690.777	99.7375	181.301	0.800833	1.20933	20.5392	15.8314	146.762	94.9984	0.670833	1.30448	0	0	0.639167	1.5025
		120 min after LPS	23739.2	15199.2	1179.64	579.077	159.528	213.463	309.592	376.875	119.25	78.729	462.248	674.9	4.39	6.34342	0	0	0.712222	1.39323
		Confirmed ARDS	14347	10567	1030.51	288.831	194.6	273.3	454.156	653.67	140.24	94.7516	525.395	526.173	5.23625	12.3006	0	0	0.85625	2.4017
Figure 2b	Time		Baseline	Confirmed ARDS
	TNF-a	Mean	1.133	125
		St. Dev	3.923	128.6
	IL-10	Mean	0	14.08
		St. Dev	0	10.16
	IL-1b	Mean	15.16	607.3
		St. Dev	44.78	354.7
	IL-8	Mean	36.03	116.5
		St. Dev	52.26	64.04
	IL-6	Mean	5.567	58.01
		St. Dev	10.7	48.39
	IL-12	Mean	19.17	0
		St. Dev	29.92	0
	IFN-a	Mean	0.1482	0.1689
		St. Dev	0.1154	0.335
	IFN-y	Mean	0	0
		St. Dev	0	0
	IL-4	Mean	1.473	0
		St. Dev	4.348	0
Figure 2c	Time		Before LPS	60 min after LPS	120 min after LPS	Confirmed ARDS
	Neutrophils	Mean	11.49	3.821	1.573	1.493
		St. Dev	4.975	2.975	0.8545	0.9042
	Lymphocytes	Mean	11.97	5.736	3.564	3.307
		St. Dev	4.435	2.899	1.102	1.025
	White blood cells	Mean	23.74	10.1	5.671	4.936
		St. Dev	7.949	4.466	2.416	1.717
Figure 2d	Time		Baseline	Confirmed ARDS
	Lung Injury Score	Mean	5.438	15.81
		St. Dev	2.139	7.94
	TUNEL Score	Mean	9.232	21.39
		St. Dev	5.263	10.69
Figure 3a				Treated			Non-Treated
		Time (h)		Mean	St. Dev		Mean	St. Dev
	PaO2/FiO2 ratio	0		208	55		226	145
		4		324	70		249	143
	PVR	0		355.8	115		355.942	133.761
		4		492.84	158.4		486.944	194.594
	PIP	0		18	4		20.6	5
		4		15	4		17.3	10
	Dynamic compliance
Figure 3c		TNF-a		IL-10		IL-1b		IL-8		IL-6		IL-12		IFN-a		IFN-y		IL-4
		Non-Treated		Non-Treated		Non-Treated		Non-Treated		Non-Treated		Non-Treated		Non-Treated		Non-Treated		Non-Treated
	Time	Mean	St. Dev	Mean	St. Dev	Mean	St. Dev	Mean	St. Dev	Mean	St. Dev	Mean	St. Dev	Mean	St. Dev	Mean	St. Dev	Mean	St. Dev
	1	825.522	389.068	25.8817	40.8284	162.85	118.535	340.12	562.528	177.717	82.7259	141.053	140.112	0.481667	0.440972	0	0	0	0
	2	627.075	269.715	13.0133	25.1256	257.727	161.704	349.3	557.203	224.542	109.97	297.177	334.099	0.253333	0.308199	8.535	20.9064	8.535	20.9064
	3	511.702	261.956	6.44667	15.791	277.333	184.057	425.53	674.893	238.6	138.406	419.238	419.079	0.346667	0.643822	3.44333	8.43441	3.46333	8.42475
	4	528.805	294.455	5.71167	13.9907	282.857	177.392	419.783	555.228	244.087	137.97	489.968	469.815	0.303333	0.400533	0.05	0.122474	0.0916667	0.142887
		Treated		Treated		Treated		Treated		Treated		Treated		Treated		Treated		Treated
	1	1312.13	1811.54	118.503	290.273	121.67	105.104	79.885	99.6881	191.602	76.7482	53.995	24.3354	1.23167	1.75057	0	0	0	0
	2	610.375	578.322	12.4217	30.4267	73.225	100.941	69.7567	45.6082	185.428	38.7819	83.3117	37.3926	1.44667	2.90566	0	0	0	0
	3	314.263	309.574	0	0	68.9717	84.7951	64.0367	63.7757	222.963	55.4443	127.24	49.7479	1	1.67939	0	0	0	0
	4	261.337	215.198	0	0	75.59	66.3637	68.09	79.0935	226.215	53.0933	186.592	152.259	1.025	2.03084	0	0	0	0
Figure 3d			Mean	St. Dev
	TNF-a	Non-Treated	362.252	264.322
		Treated	222.812	157.572
	IL-10	Non-Treated	8.394	18.1335
		Treated	1.58167	3.87428
	IL-1b	Non-Treated	362.398	626.735
		Treated	15.2683	37.3996
	IL-8	Non-Treated	160.866	109.001
		Treated	111.153	73.4301
	IL-6	Non-Treated	59.625	45.999
		Treated	54.79	63.6738
	IL-12	Non-Treated	362.024	406.109
		Treated	75.738	96.4026
	IFN-a	Non-Treated	0.433333	0.396779
		Treated	0.304	0.406546
	IFN-y	Non-Treated	0	0
		Treated	0	0
	IL-4	Non-Treated	233.37	452.082
		Treated	22.125	54.195
Figure 3e	Time (h)	Neutrophils				Lymphocytes				White blood cells
		Treated		Non-Treated		Treated		Non-Treated		Treated		Non-Treated
		Mean	St. Dev	Mean	St. Dev	Mean	St. Dev	Mean	St. Dev	Mean	St. Dev	Mean	St. Dev
	0	1.2	0.7	0.766667	0.452769	0.95	0.3	0.975	0.452769	2.15	0.822598	1.925	0.874643
	1	1.4	1.01784	0.811111	0.3444	1.32	0.563028	0.9875	0.479397	2.74	1.18659	1.85	0.899206
	2	1.15	0.838451	0.711111	0.236878	1.32	0.584808	1.325	1.00534	2.54	1.10589	2.0875	1.24836
	3	1.13333	0.850098	0.833333	0.360555	1.18	0.645755	1.175	0.688165	2.5	1.02225	2.0375	1.15256
	4	1.06667	0.688961	0.822222	0.319287	1.18	0.637966	1.075	0.531171	2.4	1.14237	1.925	0.861477
Figure 3f			Non-Treated	Treated
	Lung Injury Score	Mean	12.77	5.389
		St. Dev	5.407	2.832
	TUNEL Score	Mean	13.2	5
		St. Dev	9.379	4.585
Figure 4a		TNF-a		IL-10		IL-1b			IL-8		IL-6		IL-12		IFN-a		IFN-y		IL-4
		Non-Treated		Non-Treated		Non-Treated			Non-Treated		Non-Treated		Non-Treated		Non-Treated		Non-Treated		Non-Treated
	Time	Mean	St. Dev	Mean	St. Dev	Mean	St. Dev		Mean	St. Dev	Mean	St. Dev	Mean	St. Dev	Mean	St. Dev	Mean	St. Dev	Mean	St. Dev
	0	300.912	565.15	0	0	288.744	587.082		67.74	144.21	10.072	3.36939	532.364	826.033	7.25	15.6723	0	0	4.192	9.3736
	1	291.076	530.125	0	0	288.942	549.201		60.604	121.524	30.88	20.4122	501.98	808.008	5.406	11.1138	0	0	4.184	8.30864
	2	250.302	502.271	0	0	209.468	422.278		31.862	71.1283	28.298	19.4	360.49	551.394	4.462	9.60468	0	0	3.364	7.52213
	3	276.476	490.068	0	0	318.024	452.652		44.738	91.958	36.182	31.6746	413.916	634.168	5.474	11.3858	0	0	3.306	6.9969
	9	271.496	444.737	0	0	329.178	485.37		60.586	112.793	16.02	9.36949	364.006	541.674	5.558	10.6733	0	0	3.828	7.06544
	15	308.862	459.378	0	0	327.656	448.691		47.742	95.1531	11.824	9.06811	382.622	683.872	7.328	14.7906	0	0	4.3	8.45736
	24	321.528	584.955	0	0	420.206	647.783		126.312	272.815	7.318	4.46232	610.162	1234.3	7.984	16.2979	0	0	7.282	14.6792
	36	184.84	332.228	0	0	395.833	409.241		42.935	60.0404	6.89333	3.18751	352.3	536.842	10.2233	16.645	0	0	3.93667	6.72347
	End Point	221.698	299.271	0	0	217.408	317.993		20.584	36.1698	21.29	23.9325	246.158	399.442	3.19	5.7477	0	0	2.37	4.21553
		Treated
	Time	Mean	St. Dev	Mean	St. Dev	Mean	St. Dev		Mean	St. Dev	Mean	St. Dev	Mean	St. Dev	Mean	St. Dev	Mean	St. Dev	Mean	St. Dev
	0	40.262	58.5296	0	0	59.442	104.442		0.5	0.468828	4.506	2.88327	94.642	48.0825	0.302	0.675293	0	0	0	0
	1	58.812	88.3156	0	0	69.084	105.842		0.688	0.9274	17.294	6.62542	83.552	74.417	0.222	0.318622	0	0	0	0
	2	65.358	95.5197	0	0	59.076	103.167		0.882	0.900927	21.884	8.32384	75.816	65.3816	0.064	0.112606	0	0	0.03	0.067082
	3	42.06	62.2233	0	0	70.9825	102.135		0.48	0.547768	28.69	23.0094	67.7125	56.2243	0.312	0.697653	0	0	0	0
	9	0	0	0	0	67.898	96.179		0.398	0.364993	13.796	7.20074	59.276	62.8731	0.068	0.112783	0	0	0	0
	15	0	0	0	0	48.162	98.6339		0.598	0.555401	10.094	6.82281	34.418	22.967	0.096	0.173436	0	0	0	0
	24	0	0	0	0	48.89	100.257		0.418	0.423816	6.162	4.24453	9.22	8.25569	0.082	0.130843	0	0	0	0
	36	0	0	0	0	0	0		1.08	0.933381	6.705	0.982878	25.385	14.6018	0	0	0	0	0	0
	End Point	0	0	0	0	5.822	13.0184		0.494	0.470563	12.748	4.32015	13.866	18.9943	0.158	0.221179	0	0	0	0
Figure 4b		Non-Treated		Treated
		Mean	St. Dev	Mean	St. Dev
	TNF-a	0	0	0	0
	IL-10	0	0	0	0
	IL-1b	37.274	83.3472	42.58	86.8645
	IL-8	24.09	10.9151	38.398	42.3944
	IL-6	52.092	29.6812	62.162	17.1355
	IL-12	42.46	24.4252	48.366	108.15
	IFN-a	0.168	0.281727	0.102	0.101587
	IFN-y	0	0	0	0
	IL-4	28.085	39.704	0.48	1.07331
Figure 4c		Neutrophils							Lymphocytes							Total White Cells
		Non-Treated		1-Step Treated		2-Step Treated			Non-Treated		1-Step Treated		2-Step Treated			Non-Treated		1-Step Treated		2-step Treated
		Mean	St. Dev	Mean	St. Dev	Mean	St. Dev		Mean	St. Dev	Mean	St. Dev	Mean	St. Dev		Mean	St. Dev	Mean	St. Dev	Mean	St. Dev
	1	17.52	1.246	25.93	3.64	23.65	4.834		10.12	1	6.43	1.11	5.25	0.8782		27.82	2.062	33.83	4.48	29.92	4.862
	2	21.95	2.333	26.27	3.56	26.9	5.548		9.917	1.046	4.77	0.5	5.35	1.131		33.18	2.2	33.33	4.25	32.4	5.962
	3	26.53	2.969	27.1	3.18	28.73	5.905		9.7	1.219	5.33	0.62	5.383	1.078		37.47	3.322	35.03	3.6	33.57	6.143
	9	24.52	4.639	16.73	1.93	22.85	3.665		9.533	1.695	6.17	0.95	7.117	0.8324		36.33	5.598	24.83	2.45	27.8	3.564
	15	22.32	4.384	13.8	3.72	16.97	1.71		6.483	1.046	5.23	0.92	4.983	0.4658		30.42	5.626	20.27	3.56	21.58	1.933
	21	18.27	4.032	10.6	2.51	11.67	1.228		6.533	0.5737	5.33	0.67	5.283	0.3525		28.3	4.845	17.03	2.27	17.3	1.218
	24	19.1	3.867	9.4	2.55	10.8	0.7099		5.12	0.9952	6.57	1.14	4.467	0.3273		26.08	4.361	16.83	3.07	14.63	0.9939
	36	15.8	4.11	7.33	0.29	7.183	1.262		6.075	0.5452	6.93	1.96	4.333	0.08819		21.65	4.065	15.1	1.88	7.5	1.155
	48	10.3	5.492	5.2	1.5	7.383	1.926		6.04	0.9363	4.63	0.86	4.467	0.2565		20.56	2.95	10.47	2.49	11.92	2.126
	1h after pneumonectomy	12.86	2.791	10.1	3.3	6.917	1.487		6.48	0.4576	4.2	0.98	4.167	0.09888		19.6	2.457	15.1	3.44	10.92	1.764
	2h after pneumonectomy	12.12	2.358	11.87	4.09	6.067	1.466		6.1	0.4393	4.13	0.84	4	0.1915		18.66	2.17	16.93	4.21	10.12	1.69
	3h after pneumonectomy	11.42	2.224	12.4	4.76	5.5	1.34		6.08	0.6793	4.27	0.98	3.8	0.2769		18.54	2.889	17.63	5	9.717	1.283
	4h after pneumonectomy/End Point	11.64	3.032	12.47	3.99	5.55	1.284		6.4	1.183	3.33	0.78	3.65	0.1765		18.14	3.423	17.03	4.73	9.767	1.214
Figure 4d
	Lung Injury Score	Non-Treated	1-Step Treated	2-Step Treated
	Mean	22.61	9.917	10.94
	St. Dev	7.756	4.272	4.333
	TUNEL Score	Non-Treated	1-Step Treated	2-Step Treated
	Mean	114.2	19.71	5.458
	St. Dev	82.28	19.23	3.04
Figure 5a		Non-Treated		1-Step		2-Step Treated			Figure 5b	PVR
		Mean	St. Dev	Mean	St. Dev	Mean	St. Dev				Non-Treated	1-Step	2-Step
	Pre	457.75	170.869	415.5	62.7973	484.1	180.517			Mean	427.2	177	244
	0	283.667	87.155	179.893	96.5023	257.6	170.633			St. Dev	98.44	84.27	70.15
	1	298.607	136.231	157.256	58.0859	292.5	127.423
	2	326.089	168.586	202.795	88.6755	288.6	144.583			PVR
	3	333.621	183.379	215.375	94.6021	340.3	175.158				Non-Treated	1-Step	2-Step
	4	373.554	162.25	233.812	99.0991	341.9	191.702			Mean	157.2	290.8	426.3
	5	388.436	157.812	245.562	101.208	339.6	188.321			St. Dev	75.78	28.55	90.11
	6	380.769	168.034	253.312	77.4654	358.9	158.685
	7	380.764	173.511	285	72.5707	331.1	114.309
	8	370.125	174.301	298.875	75.1835	342.4	113.999
	9	362.618	196.79	295.125	73.3966	342.4	110.038
	10	387.857	130.906	266.625	93.9418	350.1	108.106
	11	337.387	138.217	266.625	96.0029	377.9	75.1329
	12	305.208	167.029	281.938	84.7881	379.7	77.8846
	13	401.031	87.7347	392.438	75.5415	350.5	84.1874
	14	352	151.372	392.438	75.5415	332	100.637
	15	392	95.0447	311.375	79.3162	325.2	102.475
	16	393.875	93.3545	311.375	79.3162	332.6	104.234
	17	393.875	93.3545	302.25	88.0838	348.1	107.948
	18	382.562	89.7079	302.25	88.0838	346.5	113.397
	19	327.775	128.083	280.5	85.8545	337	110.604
	20	323.625	115.477	280.5	85.8545	342	112.733
	21	288.596	108.323	270	66.5207	342.4	117.955
	22	280.212	109.982	270	66.5207	344.2	110.043
	23	297.292	133.945	267.75	60.1311	342.3	110.222
	24	374.406	91.5125	267.75	60.1311	282.5	169.737
	25	359.625	48.26	267.75	60.1311	325	22.1602
	26	322.5	74.2462	267.75	60.1311	325.7	6.06091
	27	337.5	106.066	295.5	73.2086	326.3	15.9099
	28	345.938	128.605	295.5	73.2086	371	20.8344
	29	335.625	135.234	311.25	58.5513	413.8	17.8039
	30	324.375	119.324	311.25	58.5513	412.5	10.6066
	31	319.875	125.688	248.25	63.7515	410.1	1.89404
	32	314.062	104.74	248.25	63.7515	413	0.757614
	33	309.375	66.2913	241.875	33.6387	430.2	17.4251
	34	285.938	86.1786	241.875	33.6387	430.2	7.5
	35	219	60.9	235.5	42.6204	430.2	12.3
	36	219	60.9	261.5	44.6	430.2	12.3
	Pneumonectomy	219	43.4	263.5	69.5629	379.2	53.5
	0	207.4	37.6	212.25	161.232	308.9	41.9
	0.5	188.6	38.3	251.25	104.395	301.2	35.9
	1	203.2	38.4	315	35.4489	312.8	51.6
	1.5	177.9	19.3	294.938	64.5447	294.4	35.7
	2	152	21.8	285.188	54.2784	360.5	47.1
	2.5	152.6	32	266.125	60.5841	304.5	24.8
	3	159.3	26.6	238.188	56.5521	331.7	27.6
	3.5	169.9	30.4	218.75	45.23	345.9	18.4
	4	174.9	31	234.062	91.8491	442	90.2
